# Supplementary material for: Fecal Volatile Organic Compounds and Microbiota Associated with the Progression of Cognitive Impairment in Alzheimer’s Disease
Source: Int J Mol Sci. 2022 Dec 31;24(1):707. doi: 10.3390/ijms24010707 (PMC9821163; doi:10.3390/ijms24010707)
Supplement: Supplementary file 1 [file ijms-24-00707-s001.zip]

Archive with 3 entries (3 files):
- Supplementary Figure S1.pptx
- Tabla S1.pdf
- Table S2.pdf
